# Supplementary material for: RT-QuIC detection of CWD prion seeding activity in white-tailed deer muscle tissues
Source: Sci Rep. 2021 Aug 18;11:16759. doi: 10.1038/s41598-021-96127-8 (PMC8373970; doi:10.1038/s41598-021-96127-8)
Supplement: Supplementary file 2 — Supplementary Table 1. [file 41598_2021_96127_MOESM2_ESM.xlsx]

## Sheet: Sheet1
Supplementary Table 1. Specimens examined
MNPRO ID	Age	Sex	Background	Official CWD Test Results	Tissues Sampled
166	Adult	Female	Wild	Positive	N
250	Adult	Male	Wild	Positive	N
333	Adult	Female	Wild	Positive	N
353	Adult	Female	Wild	Positive	N
360	Adult	Female	Wild	Positive	N
363	Adult	Female	Wild	Positive	N
376	Adult	Female	Wild	Positive	N
384	Adult	Female	Wild	Positive	N
508	Adult	Male	Wild	Positive	N
735	Adult	Female	Wild	Positive	N
118	Fawn	Male	Wild	Not detected	N
125	Yearling	Female	Wild	Not detected	N
239	Fawn	Male	Wild	Not detected	N
443	Adult	Female	Wild	Not detected	N
515	Adult	Female	Wild	Not detected	N
536	Yearling	Female	Wild	Not detected	N
693	Yearling	Male	Wild	Not detected	N
708	Yearling	Female	Wild	Not detected	N
723	Adult	Female	Wild	Not detected	N
727	Adult	Female	Wild	Not detected	N
734	Fawn	Female	Wild	Not detected	N
762	Adult	Female	Wild	Not detected	N
287	Adult	Male	Wild	Positive	B, F, H, Tg
288	Adult	Female	Wild	Positive	B, F, H
289	Adult	Male	Wild	Positive	B, F, H
290*	Adult	Female	Wild	Positive	B, F, H
295	Adult	Female	Wild	Positive	F, H, Td, Tg
296	Adult	Female	Wild	Positive	B, F, H
297	Yearling	Male	Wild	Positive	B, F, H
298	Adult	Female	Wild	Positive	B, F, H
307	Adult	Female	Farmed	Positive	B, F, H, Td
311	Adult	unknown	Wild	Positive	B, F, H, Td
